# Supplementary material for: A Metal-Free, Disulfide Oxidized Form of Superoxide Dismutase 1 as a Primary Misfolded Species with Prion-Like Properties in the Extracellular Environments Surrounding Motor Neuron-Like Cells
Source: Int J Mol Sci. 2021 Apr 16;22(8):4155. doi: 10.3390/ijms22084155 (PMC8074096; doi:10.3390/ijms22084155)
Supplement: Supplementary file 1 [file ijms-22-04155-s001.zip]

Archive with 1 entries (1 files):
- ijms-1174137-supplementary.pdf
